# Supplementary material for: Summertime Characteristics of Atmospheric Polycyclic Aromatic Hydrocarbons in a Coastal City of Northern Poland
Source: Int J Environ Res Public Health. 2023 Mar 2;20(5):4475. doi: 10.3390/ijerph20054475 (PMC10001597; doi:10.3390/ijerph20054475)
Supplement: Supplementary file 1 [file ijerph-20-04475-s001.zip]

Archive with 1 entries (1 files):
- ijerph-2218362-supplementary.pdf
